# Supplementary material for: A Genome-Wide Association Study Identifying Genetic Variants Associated with Growth, Carcass and Meat Quality Traits in Rabbits
Source: Animals (Basel). 2020 Jun 20;10(6):1068. doi: 10.3390/ani10061068 (PMC7341332; doi:10.3390/ani10061068)
Supplement: Supplementary file 1 [file animals-10-01068-s001.zip › Supplementary/Table S1.xlsx]

## Sheet: Sheet1
Table S1. Significant SNPs for growth, carcass and meat quality traits in rabbits
Trait group	Traits	Chromosome	Position	P value	Nearest gene	Distance (bp)	Genes within 100kb
Growth	35-day BW	Chr4	72812516	1.3412e-07	MRPL42	13752	UBE2N; LOC103348348; MRPL42; SOCS2
	49-day BW	Chr8	8681239	5.8195e-08	FGD4	Within	YARS2; DNM1L; FGD4
		Chr9	61268427	1.2427e-07	NA	NA	NA
	56-day BW	Chr8	8681239	1.3687e-07	FGD4	Within	YARS2; DNM1L; FGD4
		Chr9	61268427	4.6258e-08	NA	NA	NA
		Chr13	83815488	9.0473e-08	NA	NA	NA
		Chr13	83815516	1.0144e-07	NA	NA	NA
	63-day BW	Chr2	118951563	1.9233e-09	NA	NA	NA
		Chr2	118951785	1.9233e-09	NA	NA	NA
		Chr2	118951818	1.9233e-09	NA	NA	NA
		Chr2	118951880	1.9233e-09	NA	NA	NA
		Chr9	61268427	3.5843e-08	NA	NA	NA
		Chr13	83815488	1.7606e-07	NA	NA	NA
		Chr13	83815516	1.9087e-07	NA	NA	NA
	70-day BW	Chr1	169904637	2.2531e-07	NA	NA	NA
		Chr10	20353330	9.8708e-08	ELMO1	Within	ELMO1
		Chr11	41848172	2.0526e-07	MYO10	75208	MYO10
		Chr12	59813129	1.2518e-07	NA	NA	NA
		Chr12	103668823	2.7058e-07	NA	NA	NA
		Chr13	67925859	1.3423e-07	NA	NA	NA
		Chr14	70082975	1.4393e-07	NAALADL2	59897	NAALADL2
		Chr14	85181300	1.893e-07	NA	NA	NA
		Chr15	14139479	2.6992e-07	LRBA	Within	LRBA; DCLK2
		Chr15	60425383	2.5738e-07	NA	NA	NA
		Chr18	5153203	1.4925e-07	LOC100349653	61635	LOC100349653
		Chr18	5153214	1.334e-07	LOC100349653	61624	LOC100349653
		NW_003159498.1	405954	2.6466e-07	NA	NA	NA
		NW_003159949.1	38193	1.9682e-07	LOC100353654	21700	LOC100353654; LOC103346513
		NW_003159949.1	38245	1.2849e-07	LOC100353654	21,648‬	LOC100353654; LOC103346513
		Chr1	9895959	2.3188e-07	NA	NA	NA
		Chr4	69568166	3.8538e-08	NA	NA	NA
		Chr17	72333113	3.118e-07	NA	NA	NA
		NW_003159334.1	4044833	3.0378e-07	MCTP2	Within	MCTP2
Carcass	Slaughter liveweight	Chr18	37208481	1.8307e-07	LIPA	10125	CH25H; LIPA; IFIT2; IFIT3; IFIT1B; LOC100342321
	Dressing out percentage	Chr1	22695206	5.8887e-10	NA	NA	NA
		Chr1	22695503	5.8888e-10	NA	NA	NA
		Chr1	49936468	1.3306e-10	GLIS3	31924	GLIS3; LOC100359182
		Chr1	88092873	4.2869e-10	FLI1	Within	KCNJ1;FLI1
		Chr1	88092953	4.2869e-10	FLI1	Within	KCNJ1;FLI1
		Chr1	131946928	1.1577e-08	DLG2	75138	DLG2
		Chr1	142008402	1.843e-07	POLD3	Within	CHRDL2; POLD3
		Chr1	158007619	3.6462e-08	ZDHHC13	34782	LOC100338631; LOC100338631; MGRG4; ZDHHC13
		Chr4	65186619	2.7756e-10	MGAT4C	Within	MGAT4C
		Chr4	70133498	7.7916e-09	CCER1	36,662‬	CCER1; EPYC
		Chr8	95663862	5.4243e-10	NA	NA	NA
		Chr8	95664043	4.394e-10	NA	NA	NA
		Chr8	111615463	3.4526e-08	COL4A2	Within	COL4A2
		Chr8	111615469	3.3183e-08	COL4A2	Within	COL4A2
		Chr13	67703375	6.0639e-09	PTBP2	23566	PTBP2
		Chr13	91415214	1.28e-10	NA	NA	NA
		Chr13	91415258	1.3322e-10	NA	NA	NA
		Chr13	91415287	1.3322e-10	NA	NA	NA
		Chr13	91421084	9.4771e-11	NA	NA	NA
		Chr13	91431754	1.2605e-10	NA	NA	NA
		Chr14	111691420	1.017e-08	IFT57	79178	HHLA2; IFT57
		Chr15	7946267	1.0363e-08	NA	NA	NA
		Chr15	66576819	7.1373e-10	PTPN13	944	PTPN13; SLC10A6; C15H4orf36; LOC100346738
		Chr15	92106812	1.5102e-09	REST	9138	POLR2B; NOA1; REST; SPINK2
		Chr16	69802671	1.0386e-08	NAV1	Within	IPO9; NAV1
		ChrX	32144242	1.1086e-08	JADE3	Within	JADE3; RGN
		NW_003160008.1	72012	7.4321e-09	NA	NA	NA
		Chr2	143986911	1.3873e-07	EML4	7849	EML4
		Chr2	143987139	1.1642e-07	EML4	8077	EML4
		Chr2	143987149	9.7501e-08	EML4	8087	EML4
		Chr2	143987165	1.3873e-07	EML4	8103	EML4
		Chr3	93982842	3.1448e-07	NA	NA	NA
		Chr7	122752856	8.8504e-09	DNAJC10	62932	DNAJC10
		Chr7	122752883	9.5058e-09	DNAJC10	62905	DNAJC10
		Chr7	122752901	9.5209e-09	DNAJC10	62887	DNAJC10
		Chr7	122753026	9.6192e-09	DNAJC10	62762	DNAJC10
		Chr7	122753079	8.9589e-09	DNAJC10	62709	DNAJC10
		Chr7	122753109	8.9589e-09	DNAJC10	62679	DNAJC10
		Chr9	88994041	1.0699e-07	SMAD2	19059	SMAD2
		Chr9	88994064	1.0865e-07	SMAD2	19036	SMAD2
		Chr13	83844084	3.1074e-07	NA	NA	NA
		Chr13	83844188	2.6293e-07	NA	NA	NA
		Chr13	84644828	2.5793e-07	NA	NA	NA
		Chr14	111691440	3.3632e-08	IFT57	79158	HHLA2; IFT57
		Chr16	72236814	3.182e-08	NA	NA	NA
		Chr16	74980594	8.332e-08	LOC103351067	78038	LOC103351067
		Chr16	74980604	8.332e-08	LOC103351067	78048	LOC103351067
		Chr20	12180267	2.4872e-07	ZBTB25	Within	MTHFD1; AKAP5; ZBTB25; ZBTB1; CH242-270B4; HSPA2; PPP1R36
		NW_003159488.1	101257	1.2345e-07	LOC100339689	22577	LOC100339689
		Chr1	36748237	1.0821e-07	NA	NA	NA
		Chr3	2638816	1.665e-07	NA	NA	NA
		Chr8	21657138	2.0658e-07	PIK3C2G	Within	PIK3C2G
		Chr8	21657198	2.1675e-07	PIK3C2G	Within	PIK3C2G
		Chr8	39647010	2.4753e-07	LOC100358874	Within	LOC100358874
		Chr8	39647021	2.6148e-07	LOC100358874	Within	LOC100358874
		Chr9	21307886	2.2423e-07	NA	NA	NA
		Chr9	75256881	1.9892e-07	NOL4	Within	NOL4
		Chr9	75257156	2.0816e-07	NOL4	Within	NOL4
		Chr10	24970887	5.2366e-08	GLI3	Within	GLI3
		Chr10	24970925	4.6535e-08	GLI3	Within	GLI3
		Chr10	24971093	4.8708e-08	GLI3	Within	GLI3
		Chr12	109375482	5.9863e-08	NA	NA	NA
		Chr12	109375661	5.9863e-08	NA	NA	NA
		Chr13	84502129	1.6327e-07	NA	NA	NA
		Chr13	96814786	6.462e-08	PRKCSH	71653	PRKCSH
		Chr14	13853487	7.8187e-08	NEK10	Within	NEK10
		Chr14	142443943	2.5605e-07	SAMSN1	Within	LOC100347836; SAMSN1
		Chr15	19567236	2.2106e-07	LOC100347674	Within	OTUD4; ABCE1; ANAPC10; LOC100347674
		Chr16	52433305	1.6772e-07	MARK1	Within	MARC2; C16H1orf115; MARK1; LOC100353293
		Chr16	52433506	1.9982e-07	MARK1	Within	MARC2; C16H1orf115; MARK1; LOC100353293
		Chr16	52433597	1.7499e-07	MARK1	Within	MARC2; C16H1orf115; MARK1; LOC100353293
		Chr16	52541328	1.5211e-07	MARK1	Within	MARK1; LOC100353293
		Chr16	52751792	7.9399e-08	RAB3GAP2	46064	RAB3GAP2
		Chr16	52777220	7.9399e-08	RAB3GAP2	20626	RAB3GAP2
		Chr16	72236707	1.0333e-07	NA	NA	NA
		NW_003159468.1	54639	2.6887e-07	LOC100353987	27547	LOC100353987; LOC100353486
		NW_003159468.1	54870	2.4245e-07	LOC100353987	27778	LOC100353987; LOC100353486
		NW_003159468.1	54871	2.7279e-07	LOC100353987	27779	LOC100353987; LOC100353486
		NW_003159468.1	54902	2.6497e-07	LOC100353987	27810	LOC100353987; LOC100353486
		NW_003159472.1	429230	2.3522e-07	BCL2A1	36063	MTHFS; LOC100349880; BCL2A1; ZFAND6
Meat quality	Cooking holding percentage	Chr14	93417734	2.1405e-07	OSBPL11	16798	OSBPL11; SNX4
		Chr14	93417782	2.1222e-07	OSBPL11	16846	OSBPL11; SNX4
		Chr14	93417816	2.0249e-07	OSBPL11	16,880	OSBPL11; SNX4
		Chr14	93417831	1.4797e-07	OSBPL11	16,895	OSBPL11; SNX4
		Chr14	93418007	2.4926e-07	OSBPL11	17,071	OSBPL11; SNX4
	Drip loss	Chr2	45216880	7.9423e-10	ADAM7	8001	ADAM7
		Chr9	77347936	7.5388e-10	SLC39A6	Within	RPRD1A; SLC39A6; ELP2; MOCOS
		Chr14	62176577	1.1812e-07	WDR49	4924	WDR49
		NW_003159326.1	4339766	6.8127e-10	NA	NA	NA
		NW_003159429.1	902724	5.2143e-08	MBOAT2	1024	MBOAT2; KIDINS220
		NW_003159429.1	902807	5.2143e-08	MBOAT2	1107	MBOAT2; KIDINS220
		NW_003159727.1	19572	8.5064e-10	LOC100346342	5445	LOC100346342
		NW_003159727.1	19611	3.5933e-10	LOC100346342	5406	LOC100346342
		NW_003159727.1	19642	8.3258e-10	LOC100346342	5375	LOC100346342
		NW_003159727.1	19658	8.4929e-10	LOC100346342	5359	LOC100346342
